# Supplementary material for: Properties of STAT1 and IRF1 enhancers and the influence of SNPs
Source: BMC Mol Biol. 2017 Mar 9;18:6. doi: 10.1186/s12867-017-0084-1 (PMC5343312; doi:10.1186/s12867-017-0084-1)
Supplement: Supplementary file 1 — Additional file 1. Additional tables. [file 12867_2017_84_MOESM1_ESM.xlsx]

## Sheet: Supp Table 1
Supp Table 1. Summary of coordinates and gene content of the studied genomic regions
Genes	Chromosome	Length on array (Mb)	Ref sequence Coordinates (May 2004 hg17 assembly)	Ref sequence Coordinates (Mar 2006 hg18 assembly)	Ref. genes		Ref and Known genes		Represented on Illumina array																		Peudogenes		Human EST		Ref and Known genes, psedogenes, Human ESTs		miRNA
									All		ISGs										Late strong IRGs		Late weask IRGs		Other
											Early strong induced		Early weak Ind.		Late strong Ind.		Late weak Ind.		Resistant
					Total	per Mb	Total	per Mb	Total	per Mb	Total	per Mb	Total	per Mb	Total	per Mb	Total	per Mb	Total	per Mb	Total	per Mb	Total	per Mb	Total	per Mb	Total	per Mb	Total	per Mb	Total	per Mb	Total	per Mb
6-16 (GIP3, IFI6)	1p36.11/35.3	1	chr1:27176722-28176722	chr1:27,365,167-28,365,167	20	20	20	20	19	19	0	0	1	1	0	0	0	0	2	2	1	1	1	1	14	14	8	8	0	0	28	28	0	0
GBP cluster	1p22.2	1	chr1:88730025-89730025	chr1:88,790,592-89,790,592	10	10	10	10	10	10	4	4	1	1	0	0	0	0	3	3	0	0	0	0	2	2	4	4	1	1	16	16	0	0
IFI200 cluster	1q23.1/23.2	1	chr1:155292779-156292779	chr1:156746330-157746330	19	19	19	19	18	18	2	2	0	0	0	0	0	0	1	1	0	0	0	0	15	15	3	3	0	0	22	22	0	0
STAT1	2q32.2/32.3	1	chr2:191166040-192166040	chr2:191048779-192048779	5	5	5	5	7	7	1	1	0	0	0	0	2	2	1	1	0	0	0	0	3	3	1	1	2	2	7	7	0	0
IRF1	5q23.3	1	chr5:131346678-132346678	as hg17	25	25	28	28	20	20	1	1	0	0	1	1	1	1	0	0	1	1	0	0	16	16	2	2	0	0	27	27	0	0
IFIT cluster, FAS	10q23.31	1	chr10:90642357-91642357	as hg17	14	14	14	14	13	13	4	4	2	2	0	0	0	0	2	2	1	1	1	1	3	3	4	4	0	0	20	20	1	1
IFITM cluster	11p15.5	1	chr11:1-1000000	chr11:50001-1000000	44	44	45	45	40	40	1	1	2	2	1	1	2	2	0	0	2	2	3	3	29	29	2	2	0	0	50	50	1	1
PSME cluster, RNF31, ISGF3G	14q11.2	1	chr14:23201190-24201190	as hg17	39	39	39	39	41	41	2	2	1	1	3	3	2	2	1	1	4	4	3	3	25	25	2	2	0	0	46	46	0	0
IFI27	14q32.13	1	chr14:93146835-94146835	as hg17	18	18	18	18	19	19	1	1	0	0	0	0	0	0	0	0	1	1	0	0	17	17	4	4	0	0	23	23	0	0
CIITA, SOCS1	16p31.2/13.13	2	chr16:9878539-11878539	as hg17	23	11.5	23	11.5	23	11.5	3	1.5	0	0	0	0	2	1	2	1	1	0.5	1	0.5	14	7	3	1.5	0	0	30	15	1	0.5
MHC cluster	6p22.1/21.33/21.32	5	chr6:28478769-33478769	as hg17	173	34.6	173	34.6	165	33	12	2.4	8	1.6	10	2	5	1	8	1.6	8	1.6	14	2.8	100	20	93	18.6	0	0	275	55	3	0.6
Total	--	16	--	--	390	24.375	394	24.625	375	23.4375	31	1.9375	15	0.9375	15	0.9375	14	0.875	20	1.25	19	1.1875	23	1.4375	238	14.875	126	7.875	3	0.1875	544	34	6	0.375

## Sheet: Supp Table 2
Supp Table 2. Summary of previous expression array studies determining IFNg stimulated genes in different cell types
	Cell line /tissue	IFNg Incubation time (hrs)	Reference	Array platform	Array gene content	Threshold of induction
Human	Peripheral blood mononuclear cells (PBMCs)	6	Baechler, PNAS 2003	Affymetrix U95A Human GeneCHIP	Whole genome	> 1.5
Human	Normal Bronchial epithelial cells (NHBECs)	8, 24	Pawliczakr Physiol Genomics 2005	Affymetrix Human Genome HG-U95Av2	Whole genome	> 4
Human/Chimpanzee	Primary Hepatocytes	4, 8	Lanford, Hepatol 2006	Affymetrix U133 Plus 2.0 Microarray	Whole genome	> 2
Human	HUVECs	8	Dame, J Immunol 2007	Affymetrix U133 Plus 2.0 Microarray	Whole genome	> 1.5
Human	Primary Islet cells	24	Sarkar, Diabetes 2007	Affymetrix U133 Plus 2.0 Microarray	Whole genome	> 4
# No IFN treatment. The study was performed to determine if IFNg targets change with CHF

## Sheet: Supp Table 3
Supp Table 3. Basal TF binding at gene promoters correlates with basal gene expression
Gene	Basal expression		Basal promoter
	Illumina	RT-PCR	STAT1	IRF1
AB209361	NOA	ND	-	+
AL137624	NOA	On	-	+
BAT5	On	ND	-	+
BC013288	NOA	ND	-	+
CFB	On	On	-	+
G1P3	On	On	-	+
GBP1	On	On	-	+
GBP2	On	Off	-	+
GBP3	Off	On	-	+
HLA-C	On	On	-	+
IFI16	On	On	-	+
IFI27	On	On	-	+
IFIT1	On	On	-	+
IFIT2	On	On	-	+
IFIT3	On	On	-	+
PSMB8	On	ND	-	+
PSMB9	On	On	-	+
PSME1	On	ND	-	+
PSME2	On	ND	-	+
TAP1	On	On	-	+
TAP2	On	On	-	+
TAPBP	On	ND	-	+
TRIM26	On	ND	-	+
NOA, not on the array; ND, not detected

## Sheet: Supp Table 4
Supp Table 4. Distribution of STAT1 and IRF1 binding across the studied 11 chromosomal segments before and after IFNg treatment
Main IFN-responsive genes:	All	6-16 (GIP3, IFI6)	GBP cluster	IFI200 cluster	STAT1	IRF1	IFIT cluster, FAS	IFITM cluster	PSME cluster, RNF31, ISGF3G	IFI27	CIITA, SOCS1	MHC	Complete MHC I	exMHC I	classic MHC I	MHCIII	Complete MHC II	classic MHCII	exMHCII
Chromosome region		1p36.11-1p35.3	1p22.2	1q23.1-1q23.2	2q32.2-2q-32.3	5q23.3-5q31.1	10q23.31	11p15.5	14q11.2	14q32.13	16p13.2-16p13.13	6p22.1-6p21.32	6p22.2-6p21.33	6p22.2-6p22.1	6p22.1-6p21.33	6p21.33-6p21.32	6p21.32	6p21.32	6p21.32
Coordinates		chr1:27176722-28176722	chr1:88730025-89730025	chr1:155292779-156292779	chr2:191166040-192166040	chr5:131346678-132346678	chr10:90642357-91642357	chr11:1-1000000	chr14:23201190-24201190	chr14:93146835-94146835	chr16:9878539-11878539	chr6:28478769-33478769*	chr6:28478769-31573944*	chr6:28478769-29732965*	chr6:29732965-31573944	chr6:31573945-32299822	chr6:32299823-33486770	chr6:32299823-33238445	chr6:33238446-33486770
Length	16 Mb	1Mb	1Mb	1Mb	1Mb	1Mb	1Mb	1Mb	1Mb	1Mb	2Mb	5Mb*	3.09Mb*	1.25Mb*	1.84Mb	0.72Mb	1.19Mb	0.94Mb	0.25Mb
STAT1 and/or IRF1 -IFN	30	1	5	1	0	0	6	0	4	1	1	11	5	1	4	2	4	3	1
<5 kb	25	1	4	1	0	0	5	0	4	1	0	9	3	0	3	2	4	3	1
>5 kb	5	0	1	0	0	0	1	0	0	0	1	2	2	1	1	0	0	0	0
STAT1 and/or IRF1 +IFN	230	6	21	12	18	10	31	9	8	4	28	83	66	21	45	5	12	10	2
<5 kb	107	2	10	4	5	5	14	4	6	1	9	47	33	2	31	5	9	7	2
>5 kb	123	4	11	8	13	5	17	5	2	3	19	36	33	19	14	0	3	3	0
STAT1 -IFN (all)	2	0	0	0	0	0	0	0	1	0	0	1	1	0	1	0	0	0	0
<5 kb	2	0	0	0	0	0	0	0	1	0	0	1	1	0	1	0	0	0	0
>5 kb	0	0	0	0	0	0	0	0	0	0	0	0	0	0	0	0	0	0	0
STAT1 +IFN (all)	92	2	12	5	6	7	12	5	2	1	15	25	16	3	13	4	5	5	0
<5 kb	50	1	7	4	2	4	7	2	2	1	4	16	8	1	7	4	4	4	0
>5 kb	42	1	5	1	4	3	5	3	0	0	11	9	8	2	6	0	1	1	0
STAT1 +IFN (isolated)	36	1	1	2	1	5	2	3	2	1	4	14	11	3	8	3	0	0	0
<5 kb	17	0	0	2	0	3	0	0	2	1	0	9	6	1	5	3	0	0	0
>5 kb	19	1	1	0	1	2	2	3	0	0	4	5	5	2	3	0	0	0	0
STAT1 +IFN (orphan)	4	0	0	0	0	0	0	3	1	0	0	0	0	0	0	0	0	0	0
<5 kb	1	0	0	0	0	0	0	0	1	0	0	0	0	0	0	0	0	0	0
>5 kb	3	0	0	0	0	0	0	3	0	0	0	0	0	0	0	0	0	0	0
IRF1 -IFN (all)	28	1	5	1	0	0	6	0	3	1	1	10	4	1	3	2	4	3	1
<5 kb	23	1	4	1	0	0	5	0	3	1	0	8	2	0	2	2	4	3	1
>5 kb	5	0	1	0	0	0	1	0	0	0	1	2	2	1	1	0	0	0	0
IRF1 +IFN (all)	196	5	20	10	17	5	29	6	6	3	25	70	56	18	38	2	12	10	2
<5 kb	87	2	10	2	5	2	13	4	4	0	8	37	26	1	25	2	9	7	2
>5 kb	109	3	10	8	12	3	16	2	2	3	17	33	30	17	13	0	3	3	0
IRF1 +IFN (isolated)	140	4	9	7	12	3	19	4	6	3	13	60	50	18	32	1	9	7	2
<5 kb	59	1	3	0	3	1	7	2	4	0	5	33	25	1	24	1	7	5	2
>5 kb	81	3	6	7	9	2	12	2	2	3	8	27	25	17	8	0	2	2	0
IRF1 +IFN (orphan)	61	2	5	4	7	1	12	2	1	3	8	16	10	6	4	0	6	6	0
<5 kb	8	0	0	0	0	0	2	0	0	0	1	5	1	1	0	0	4	4	0
>5 kb	53	2	5	4	7	1	10	2	1	3	7	11	9	5	4	0	2	2	0
Dual STAT1/IRF1 +IFN	54	1	11	3	5	2	10	2	0	0	11	9	5	0	5	1	3	3	0
<5 kb	31	1	7	2	2	1	7	2	0	0	4	5	2	0	2	1	2	2	0
>5 kb	23	0	4	1	3	1	3	0	0	0	7	4	3	0	3	0	1	1	0
Ratio IRF1:STAT1	2.1	2.5	1.7	2	2.8	0.7	2.3	1.2	3	3	1.7	2.8	3.5	6	2.9	0.5	2.4	2	NA
<5 kb	1.74	2	1.43	0.5	2.5	0.5	1.86	1	2	0	2	2.31	3.25	1	3.57	0.5	2.25	1.75	NA
>5 kb	2.6	3	2	8	3	1	3.2	0.67	NA	NA	1.55	3.67	3.75	8.5	2.17	NA	3	3	NA

## Sheet: Supp Table 5
Supp Table 5. Summary of promoter proximal TF binding at pesudogenes located within the MHC locus
					Promoter TF binding		Proximal known/novel IFNg target gene (check Supp Table 6)
gene	Database	Cluster	Alternate name (VEGA Gene id)	Refseq coordinates (May 2004 hg17 assembly)	STAT1	IRF1
RP11-60E24.1	Vega annotated pseudogenes and immunoglobulin segments	xMHC I	OTTHUMT00000040194	chr6:28,807,773-28,808,660	-	1	Chr6:381.1
RPL13P-001	Vega annotated pseudogenes and immunoglobulin segments	xMHC I	OTTHUMT00000076507	chr6:28,937,172-28,937,791	-	2	AK055503
IFITM4P-001	Vega annotated pseudogenes and immunoglobulin segments	cMHC I	OTTHUMG00000031097	chr6:29,826,563-29,826,904	-	1	--
HCG9P5-001	Vega annotated pseudogenes and immunoglobulin segments	cMHC I	OTTHUMG00000031159	chr6:29,824,045-29,824,266	-	1	FLJ35429
HLA-75-001	Vega annotated pseudogenes and immunoglobulin segments	cMHC I	OTTHUMG00000031277	chr6:29,867,998-29,868,892	-	2	BC068238
HCP5P13-001	Vega annotated pseudogenes and immunoglobulin segments	cMHC I	OTTHUMG00000031032	chr6:29,869,399-29,869,836	-	2	BC068238
HLA-H-001	Vega annotated pseudogenes and immunoglobulin segments	cMHC I	OTTHUMG00000031160	chr6:29,963,508-29,966,238	-	2	AK090500
HCG4P6-001	Vega annotated pseudogenes and immunoglobulin segments	cMHC I	OTTHUMG00000031188	chr6:30,000,348-30,001,407	-	1	AK056727, BC035647
HLA-K-001	Vega annotated pseudogenes and immunoglobulin segments	cMHC I	OTTHUMG00000031162	chr6:30,002,223-30,004,989	-	1	AK056727, BC035647
MICD-001	Vega annotated pseudogenes and immunoglobulin segments	cMHC I	OTTHUMG00000031082	chr6:30,046,534-30,048,214	-	1	HCG9
ETF1P1-001	Vega annotated pseudogenes and immunoglobulin segments	cMHC I	OTTHUMG00000031163	chr6:30,107,461-30,108,759	-	1	--
RANP1-001	Vega annotated pseudogenes and immunoglobulin segments	cMHC I	OTTHUMG00000031142	chr6:30,561,696-30,562,346	1	-	HLA-E
USP8P-001	Vega annotated pseudogenes and immunoglobulin segments	cMHC I	OTTHUMG00000031047	chr6:31,351,331-31,354,510	-	2	HLA-C
STK19P-001	Vega annotated pseudogenes and immunoglobulin segments	MHC III	OTTHUMG00000031025	chr6:32,089,147-32,089,542	1	-	C4A
TNXA-001	Vega annotated pseudogenes and immunoglobulin segments	MHC III	OTTHUMG00000031024	chr6:32,084,369-32,088,294	1	-	C4A
The MHC I cluster was divided into classical (cMHC) or extended regions (xMHC) according to Horton et al., {Horton et al., 2004, nature rev. 5, 889}.

## Sheet: Supp Table 6
Supp Table 6. IFNg induced TF binding reveals potential IFNg responsive genes
				Refseq coordinates (May 2006 hg18 assembly)	Expression		No. of IFNg induced promoter TF binding sites
Gene	Gene family	Database	Cluster		Illumina	RTPCR	STAT1	IRF1
Chr6_381.1	--	Geneid	xMHC I	chr6:28807772-28808600	NOA	ND	-	1
Chr6_383.1	--	Geneid	xMHC I	chr6:28870113-28914032	NOA	ND	-	1
AK055503	--	Genbank	xMHC I	chr6:28935381-28939106	NOA	ND	-	2
FLJ35429	MHCI receptor	Refseq	cMHC I	chr6:29810783-29824749	Off_N	ND	-	1
BC068238	MHCI receptor	Known Genes	cMHC I	chr6:29867108-29873531	NOA	ND	-	2
AK090500	MHCI receptor	Gen Bank	cMHC I	chr6:29963362-29966825	NOA	ND	-	2
AK056727 BC035647	Ak is MHCI receptor pseudogene, BC is MHCI	Known Genes Gen Bank	cMHC I	chr6:30000479-30002971 chr6:30002946-30005481	NOA	ND	-	2
AL137624	Unknown	Human mRNAs	cMHC I	chr6:30942758-30951674	NOA	On_N	1	1
BC066644	Hypothetical protein	Known Genes	cMHC I	chr6:30752147-30761963	NOA	On_N	2	-
AK098012	Hypothetical protein	Known Genes	cMHC I	chr6:30888622-30906415	NOA	On_N	1	1
HCG27	Unknown	Refseq	cMHC I	chr6:31273578-31279723	Off_N	ND	-	1
TNXB	Tenascin family , MHCIII region	Refseq	MHC III	chr6:32116910-32185131	Off_N	ND	1	-
LOC401252	Hypothetical protein	Refseq	cMHC II	chr6:32331465-32341593	Off_N	ND	-	1
AK128780	Collagen alpha-1 precursor	Human mRNAs	NA	chr11:117129-121139	NOA	ND	2	-
chr2_1795.1	Membrane protein	Geneid	NA	chr2:191075637-191107626	NOA	On_N	1	-
LOC441108	RAD50 homologue	Known Genes	IRF1	chr5:131774571-131825958	Off_N	ND	-	1
CMA1	Peptidase family S1	Refseq	NA	chr14:24044551-24047311	Off_N	Off_N	1	-
Negative control genes
SLC22A5	Solute carrier membrance protein	Refseq	NA	chr5:131733343-131759202	NOA	On_N	-	-
CR593562	Hypothetical protein	Human mRNAs	NA	chr16:11346812-11353118	NOA	On_N	-	-
Genes were assigned to different clusters. MHC cluster was subdivided into classical (cMHC) or extended regions (xMHC) {Horton et al., 2004, nature rev. 5, 889}.
Expression was tested using Illumina arrays or RT-PCR. On or off indicates the status of basal gene expression and “N” indicates gene resistance to IFNg signalling.
NOA and ND mark genes which are either not on the array or not tested by PCR, respectively.
On, constitutively expressed; Off, basally silent; N, no change after IFNg treatment.
# indicates numbers of IFNg-induced STAT1 or IRF1 binding at promoters (< 5kb) of the listed genes.

## Sheet: Supp Tables 7, 8
Supp Table 7. Classification of human ISGs based on their responsiveness in different cell types														Supp Table 8. Classification of human es-indISGs in HeLa cells based on their responsiveness in other cell types
Ubiquitous ISGs (Ubq.)			Partially ubiquitous ISGs (pUbq.)			Exclusive ISGs (Exc.)								Ubiquitous es-indISGs (Ubq.)			Partially ubiquitous es-indISGs (pUbq.)			Exclusive es-indISGs (Exc.)
(n=35)			(n=88)			(n=189)								(n=11)			(n=10)			(n=3)
Gene ID	Symbol	No. of permissive cell lines	Gene ID	Symbol	No. of permissive cell lines	Gene ID	Symbol	No. of permissive cell lines	Gene ID	Symbol	No. of permissive cell lines			Gene ID	Symbol	No. of permissive cell lines	Gene ID	Symbol	No. of permissive cell lines	Gene ID	Symbol	No. of permissive cell lines
2633	GBP1	7	3108	HLA-DMA	4	103	ADAR	1	624	BDKRB2	1			6772	STAT1	7	3428	IFI16	4	629	CFB	1
3433	IFIT2		3428	IFI16		688	KLF5		950	SCARB2				3659	IRF1		10379	IRF9		89870	TRIM15
3437	IFIT3		5696	PSMB8		969	CD69		1021	CDK6				2633	GBP1		10537	UBD		11074	TRIM31
3627	CXCL10		5721	PSME2		1442	CSH1		1052	CEBPD				3437	IFIT3		5696	PSMB8
3659	IRF1		6355	CCL8		1444	CSHL1		1193	CLIC2				6890	TAP1		3434	IFIT1
6772	STAT1		8638	OASL		1573	CYP2J2		1404	HAPLN1				3433	IFIT2		3133	HLA-E	3
6890	TAP1		8743	TNFSF10		1847	DUSP5		1462	VCAN				2634	GBP2	6	3665	IRF7
7453	WARS		10379	IRF9		2040	STOM		1540	CYLD				6891	TAP2		3429	IFI27
9636	ISG15		10906	TRAFD1		2689	GH2		2355	FOSL2				5698	PSMB9		9447	AIM2	2
2634	GBP2	6	467	ATF3		2838	GPR15		2533	FYB				8651	SOCS1	5	4261	CIITA
3430	IFI35		834	CASP1		3112	HLA-DOB		3075	CFH				24138	IFIT5
3431	SP110		972	CD74		3303	HSPA1A		3371	TNC				Ubiquitous ISGs (Ubq), responds to IFNg in 5-7 permissive cell lines; partially ubiquitous ISGs (pUbq.), responds to IFNg in 2-4 cell lines; exclusive ISGs, responds to IFNg in only one cell type.
3620	IDO1		4283	CXCL9		3304	HSPA1B		3660	IRF2
3669	ISG20		5699	PSMB10		3557	IL1RN		3965	LGALS9
4938	OAS1		6347	CCL2		3595	IL12RB2		4008	LMO7
5698	PSMB9		8519	IFITM1		3667	IRS1		4094	MAF
6398	SECTM1		8767	RIPK2		3902	LAG3		4921	DDR2
6891	TAP2		10537	UBD		3985	LIMK2		5437	POLR2H
9111	NMI		3434	IFIT1		4061	LY6E		5771	PTPN2
10346	TRIM22		64135	IFIH1		4595	MUTYH		5873	RAB27A
10561	IFI44		127544	RNF19B		4600	MX2		5993	RFX5
5920	RARRES3		684	BST2	3	5996	RGS1		5997	RGS2
634	CEACAM1	5	840	CASP7		6993	DYNLT1		6443	SGCB
2643	GCH1		3109	HLA-DMB		7726	TRIM26		6533	SLC6A6
3600	IL15		3601	IL15RA		8807	IL18RAP		6734	SRPR
3717	JAK2		3665	IRF7		9582	APOBEC3B		7026	NR2F2
4599	MX1		8542	APOL1		9663	LPIN2		7412	VCAM1
4939	OAS2		23424	TDRD7		9830	TRIM14		7444	VRK2
5359	PLSCR1		716	C1S		9910	RABGAP1L		8502	PKP4
6737	TRIM21		2920	CXCL2		9934	P2RY14		8798	DYRK4
6773	STAT2		3122	HLA-DRA		10791	VAMP5		8837	CFLAR
8651	SOCS1		3383	ICAM1		10875	FGL2		9021	SOCS3
10964	IFI44L		3429	IFI27		11277	TREX1		9659	PDE4DIP
24138	IFIT5		6672	SP100		23224	SYNE2		10018	BCL2L11
91543	RSAD2		8764	TNFRSF14		25865	PRKD2		10085	EDIL3
			10437	IFI30		27350	APOBEC3C		10111	RAD50
			3133	HLA-E		80055	PGAP1		10133	OPTN
			10384	BTN3A3		200316	APOBEC3F		22836	RHOBTB3
			54739	XAF1		445815	AKAP2		23194	FBXL7
			56829	ZC3HAV1		100132417	FCGR1C		23360	FNBP4
			604	BCL6		101	ADAM8		23549	DNPEP
			1520	CTSS		650	BMP2		25878	MXRA5
			59	ACTA2	2	734	OSGIN2		28996	HIPK2
			355	FAS		873	CBR1		51741	WWOX
			672	BRCA1		1048	CEACAM5		56951	C5orf15
			710	SERPING1		1075	CTSC		56987	BBX
			843	CASP10		1191	CLU		261726	TIPRL
			952	CD38		1364	CLDN4		283131	NEAT1
			1890	TYMP		1843	DUSP1		375035	SFT2D2
			2537	IFI6		1909	EDNRA		595	CCND1
			3301	DNAJA1		2550	GABBR1		3702	ITK
			3569	IL6		2921	CXCL3		5720	PSME1
			3959	LGALS3BP		3084	NRG1		6774	STAT3
			4277	MICB		3113	HLA-DPA1		9308	CD83
			4299	AFF1		3115	HLA-DPB1		10410	IFITM3
			5371	PML		3123	HLA-DRB1		10581	IFITM2
			8153	RND2		3134	HLA-F		23643	LY96
			9447	AIM2		3135	HLA-G		390	RND3
			9881	TRANK1		3290	HSD11B1		578	BAK1
			10493	VAT1		3294	HSD17B2		629	CFB
			10616	RBCK1		3575	IL7R		924	CD7
			11217	AKAP2		3576	IL8		1316	KLF6
			22904	SBNO2		3598	IL13RA2		1465	CSRP1
			27074	LAMP3		3624	INHBA		3566	IL4R
			60489	APOBEC3G		4312	MMP1		3691	ITGB4
			874	CBR3		4319	MMP10		4155	MBP
			1506	CTRL		4582	MUC1		4170	MCL1
			1992	SERPINB1		4791	NFKB2		4973	OLR1
			3628	INPP1		4814	NINJ1		5099	PCDH7
			4837	NNMT		5329	PLAUR		5918	RARRES1
			5055	SERPINB2		5352	PLOD2		6279	S100A8
			5898	RALA		5724	PTAFR		6303	SAT1
			6352	CCL5		5743	PTGS2		6645	SNTB2
			7052	TGM2		6236	RRAD		7132	TNFRSF1A
			7127	TNFAIP2		6482	ST3GAL1		7318	UBA7
			7424	VEGFC		7051	TGM1		7538	ZFP36
			6376	CX3CL1		7128	TNFAIP3		8676	STX11
			9246	UBE2L6		7185	TRAF1		9235	IL32
			25939	SAMHD1		7447	VSNL1		9314	KLF4
			55905	RNF114		7850	IL1R2		9315	C5orf13
			837	CASP4		7932	OR2H2		9605	C16orf7
			961	CD47		8843	HCAR3		9961	MVP
			3394	IRF8		10158	PDZK1IP1		10135	NAMPT
			4261	CIITA		10630	PDPN		10468	FST
			6648	SOD2		80271	ITPKC		10544	PROCR
			7098	TLR3		338442	HCAR2		11237	RNF24
			10221	TRIB1		100507709	HLA-DRB1		22822	PHLDA1
			11054	OGFR		100507714	HLA-DRB1		23328	SASH1
						330	BIRC3		23710	GABARAPL1
						1901	S1PR1		25907	TMEM158
						8303	SNN		26286	ARFGAP3
						202	AIM1		27242	TNFRSF21
						571	BACH1		57493	HEG1
									89870	TRIM15
									90865	IL33
									11074	TRIM31
Ubiquitous ISGs (Ubq), responds to IFNg in 5-7 permissive cell lines; partially ubiquitous ISGs (pUbq.), responds to IFNg in 2-4 cell lines; exclusive ISGs, responds to IFNg in only one cell type.

## Sheet: Supp Table 9
Supp Table 9. Summary of SNPs overlapping with STAT1/IRF1 motifs
dbSNP	chr	dbSNP_start	dbSNP_end	Strand	dbSNP_reference allele (+ strand)	dbSNP alleles	Overlapping motif	Motif sequence (small letter is reference allele)	Motif start (reference allele)	Motif end (reference allele)	Strand	Motif likelihood score (Ref allele)	Motif sequence variant allele)	Motif start (variant allele)	Motif end (variant allele)	Motif likelihood score (variant allele)	Fold change of motif likelihood score (Variant/reference alleles)*
rs182443104	chr14	94346091	94346092	+	C	C/T	stat1	CGTTTCACAGAACgG	94346090	94346104	-	2.00286	NULL	NULL	NULL	0	0
rs371366270	chr2	191878408	191878409	+	G	A/G	stat1	CTTTTcGCAGAAAGT	191878399	191878413	-	2.0169	NULL	NULL	NULL	0	0
rs2071790	chr6	28911801	28911802	-	G	C/T	stat1	TACTcCCTGGAATCC	28911791	28911805	-	2.17298	TACTTCCTGGAATCC	28911791	28911805	4.4157	2.03209
rs191698715	chr6	30796342	30796343	+	A	A/G	irf1	ACTTtCGTTTGC	30796335	30796346	-	2.17323	NULL	NULL	NULL	0	0
rs182865375	chr5	132108277	132108278	+	C	C/T	irf1	GGTTTCATTTgC	132108276	132108287	-	2.23539	GGTTTCATTTAC	132108276	132108287	2.31197	1.03426
rs202139698	chr6	30525136	30525137	+	A	A/C	irf1	tCTTTCGTTTCG	30525125	30525136	-	2.23795	GCTTTCGTTTCG	30525125	30525136	3.76695	1.68321
rs9262216	chr6	30789693	30789694	+	T	G/T	irf1	AGTtTCACTTGT	30789690	30789701	+	2.37365	NULL	NULL	NULL	0	0
rs369170630	chr1	89449380	89449381	+	A	A/C	irf1	GGTTTCaCGGTC	89449374	89449385	+	2.38094	NULL	NULL	NULL	0	0
rs147771633	chr1	89449382	89449383	+	G	A/G	irf1	GGTTTCACgGTC	89449374	89449385	+	2.38094	NULL	NULL	NULL	0	0
rs111960012	chr1	158969559	158969560	+	A	A/G	stat1	CaCTTCCTAGGAGTG	158969558	158969572	+	2.39718	NULL	NULL	NULL	0	0
rs182944990	chr11	320916	320917	+	C	C/T	stat1	CTTTTCCTGGcATTT	320906	320920	+	2.44209	NULL	NULL	NULL	0	0
rs201891518	chr10	91092194	91092195	+	C	C/T	irf1	TGTTTcAGTTTC	91092189	91092200	+	2.44366	AGTTTCACTTTC	91092232	91092243	4.30607	1.76214
rs137949492	chr6	30469056	30469057	+	C	C/T	irf1	GcTTTCACTTGT	30469055	30469066	+	2.488	NULL	NULL	NULL	0	0
rs117101700	chr6	29909555	29909556	+	A	A/C	irf1	AGTTGCACTTtC	29909554	29909565	-	2.5324	NULL	NULL	NULL	0	0
rs9260101	chr6	29909558	29909559	+	G	A/G	irf1	AGTTGCAcTTTC	29909554	29909565	-	2.5324	AGTTGCATTTTC	29909554	29909565	2.05799	0.812664
rs9260102	chr6	29909561	29909562	+	C	A/C	irf1	AGTTgCACTTTC	29909554	29909565	-	2.5324	AGTTTCACTTTC	29909554	29909565	4.11078	1.62327
rs182765360	chr1	28100633	28100634	+	C	C/T	irf1	GCTTTTGTTTTc	28100622	28100633	+	2.55134	GCTTTTGTTTTT	28100622	28100633	2.35241	0.922029
rs372532694	chr1	89728209	89728210	+	C	A/C	stat1	CCCTTCCAGGTAAcC	89728196	89728210	+	2.55576	CCCTTCCAGGTAAAC	89728196	89728210	2.14938	0.840994
rs142640821	chr16	11350382	11350384	+	TC	-/TC	irf1	GGTTCCACTTtc	11350372	11350383	+	2.7218	GGTTCCACTTTG	11350372	11350383	2.83359	1.04107
rs12093304	chr1	158979989	158979990	+	C	C/G	stat1	TcCTTCCTTGAAGTC	158979988	158980002	+	2.81263	TGCTTCCTTGAAGTC	158979988	158980002	2.47357	0.879451
rs375565954	chr2	191885094	191885095	+	G	G/T	stat1	CTCTTCCGAGCACTc	191885094	191885108	-	2.81692	CTCTTCCGAGCACTA	191885094	191885108	3.04491	1.08094
rs370093787	chr6	32783104	32783105	+	C	C/T	irf1	GGTTTTGgTTTT	32783100	32783111	-	2.81771	GGTTTTGATTTT	32783100	32783111	2.66484	0.945747
rs112872968	chr6	29909933	29909934	+	A	A/G	irf1	CCtTTCACTTTT	29909924	29909935	-	2.82335	NULL	NULL	NULL	0	0
rs181193420	chr16	11419634	11419635	+	C	A/C	irf1	GCTTTCAcATTC	11419627	11419638	+	2.87567	AGTTTTGCTTTC	11419621	11419632	3.25044	1.13032
rs373228007	chr16	10687342	10687343	+	G	G/T	irf1	AGTTTTACTTTc	10687342	10687353	-	2.90284	NULL	NULL	NULL	0	0
rs182566148	chr6	33359297	33359298	+	G	C/G	irf1	AGTTTCGCTTGg	33359286	33359297	+	2.90387	AGTTTCGCTTGC	33359286	33359297	3.26296	1.12366
rs114529363	chr14	24215276	24215277	+	G	C/G	stat1	TACTTCTTGTAATTc	24215276	24215290	-	2.90404	CAATTACAAGAAGTA	24215276	24215290	3.39963	1.17066
rs192660791	chr5	132232353	132232354	+	A	A/G	irf1	GCTCTCaCTTTC	132232347	132232358	+	2.92075	GCTCTCGCTTTC	132232347	132232358	3.33583	1.14211
rs191615205	chr1	28306191	28306192	+	C	C/T	irf1	AcTTTGGCTTTC	28306190	28306201	+	2.93569	ATTTTGGCTTTC	28306190	28306201	2.0094	0.684473
rs1772443	chr1	158945374	158945375	-	G	C/T	irf1	ACTTTCACTTcC	158945373	158945384	-	2.96613	ACTTTCACTTTC	158945373	158945384	3.88747	1.31062
rs34488410	chr6	31240013	31240013	+	-	-/AAG	irf1	AGTTTCACTT_CT	31240010	31240021	-	2.98771	AGTTTCACCTTT	31240013	31240024	2.34615	0.785267
rs10684551	chr6	31240015	31240015	+	-	-/AAG	irf1	AGTTTCAC_TTCT	31240010	31240021	-	2.98771	NULL	NULL	NULL	0	0
rs201682647	chr5	132232404	132232405	+	T	C/T	stat1	ATCTTCCCAGAAaTC	132232402	132232416	-	2.99466	ATCTTCCCAGAAGTC	132232402	132232416	2.91845	0.974551
rs371137081	chr1	158979652	158979653	+	C	C/G	irf1	gCTTTCGTTTCT	158979641	158979652	-	3.00035	NULL	NULL	NULL	0	0
rs142938437	chr6	31010898	31010899	+	G	A/G	irf1	GCTTTcTCTTTC	31010892	31010903	-	3.00496	TGTTTCACTTCC	31010925	31010936	2.26827	0.754842
rs377347754	chr16	10964235	10964236	+	G	A/G	irf1	GGTTTCgCTCTG	10964229	10964240	+	3.09376	GGTTTCACTCTG	10964229	10964240	2.42314	0.783235
rs191822751	chr6	28831836	28831837	+	G	A/G	stat1	GGTTTCCTGGcAACC	28831832	28831846	-	3.15758	GGTTTCCTGGTAACC	28831832	28831846	2.91259	0.922412
rs139905998	chr6	28835711	28835712	+	C	C/G	stat1	ACCTTcCTATAAGTG	28835706	28835720	+	3.19252	NULL	NULL	NULL	0	0
rs9261450	chr6	30097817	30097818	+	A	A/G	stat1	TATTTACTGTAAaCC	30097805	30097819	+	3.20291	TATTTACTGTAAGCC	30097805	30097819	3.17899	0.992532
rs61855170	chr10	91174319	91174320	+	G	A/G	irf1	AgTTTCAGTTTC	91174318	91174329	+	3.20305	AGTTTCGATTTC	91174303	91174314	3.90633	1.21957
rs1054176	chr6	29854702	29854703	-	A	C/T	irf1	GCTtTGAGTTTC	29854694	29854705	-	3.20387	NULL	NULL	NULL	0	0
rs145662765	chr14	94576978	94576979	+	G	A/G	stat1	ATTTTCCAGGAAAcC	94576977	94576991	-	3.22478	GATTTCCTGGAAAAT	94576977	94576991	3.21742	0.997718
rs140698260	chr6	28726251	28726252	+	C	C/G	irf1	AcTTTCATTTTC	28726250	28726261	+	3.24231	AGTTTCATTTTC	28726250	28726261	3.60408	1.11158
rs386573477	chr6	28770695	28770696	-	T	A/G	irf1	ACTTTCATTTtC	28770685	28770696	+	3.24231	ACTTTCATTTCC	28770685	28770696	2.14931	0.662895
rs34494346	chr10	90735158	90735158	+	-	-/G	irf1	ACTTTC_AGTTTT	90735151	90735162	-	3.24318	NULL	NULL	NULL	0	0
rs187829988	chr14	94442691	94442692	+	G	G/T	stat1	TACTTACTGGAAAcC	94442690	94442704	-	3.26702	GTTTTCCAGTAAGTA	94442690	94442704	3.07912	0.942486
rs11640306	chr16	11420141	11420142	+	C	C/G	stat1	CCcTTCCTGTAAAAG	11420139	11420153	+	3.28414	CCGTTCCTGTAAAAG	11420139	11420153	3.27467	0.997116
rs4933498	chr10	91022865	91022866	+	G	A/G	irf1	AgTTTGGCTTTG	91022864	91022875	+	3.30049	GCTTTGACTTTC	91022870	91022881	3.61986	1.09676
rs180946722	chr1	89535829	89535830	+	C	C/T	stat1	TATTTCCCAGAAATg	89535829	89535843	-	3.31289	TATTTCCCAGAAATA	89535829	89535843	3.81765	1.15236
rs144037191	chr5	131763348	131763349	+	T	A/T	stat1	GATTtCCAGTAAACC	131763344	131763358	+	3.3342	GATTACCAGTAAACC	131763344	131763358	2.40769	0.722119
rs114302265	chr6	28831873	28831874	+	G	A/G	irf1	GCTTTcGTTTTA	28831867	28831878	-	3.33532	NULL	NULL	NULL	0	0
rs115359985	chr10	90945997	90945998	+	T	C/T	irf1	aTTTTCACTTTC	90945986	90945997	-	3.39941	GTTTTCACTTTC	90945986	90945997	3.91938	1.15296
rs2534685	chr6	31462244	31462245	-	C	A/G	irf1	CGTTTCATTTTc	31462233	31462244	+	3.45562	CGTTTCATTTTT	31462233	31462244	3.79436	1.09803
rs8057835	chr16	11012694	11012695	+	C	C/T	stat1	CTTTTTCcGGAACCT	11012687	11012701	+	3.48614	CTTTTTCTGGAACCT	11012687	11012701	2.57441	0.73847
rs375961869	chr16	11012697	11012698	+	A	A/G	stat1	CTTTTTCCGGaACCT	11012687	11012701	+	3.48614	NULL	NULL	NULL	0	0
rs373228007	chr16	10687342	10687343	+	G	G/T	stat1	cCCTTCCTAGAAAAT	10687328	10687342	-	3.57597	ACCTTCCTAGAAAAT	10687328	10687342	3.26969	0.914351
rs369021010	chr5	131800119	131800120	+	T	C/T	irf1	AGTTTCAtTTTC	131800112	131800123	+	3.60004	AGTTTCACTTTC	131800112	131800123	4.26555	1.18486
rs183220775	chr5	132107545	132107546	+	G	A/G	stat1	TATTTCCcGTAACCT	132107538	132107552	-	3.6493	TATTTCCTGTAACCT	132107538	132107552	3.50309	0.959935
rs180988595	chr16	11945514	11945515	+	C	C/G	irf1	GGTTTCGCTCTc	11945503	11945514	+	3.68604	GGTTTCGCTCTG	11945503	11945514	3.12796	0.848596
rs150875223	chr2	191812708	191812709	+	A	A/G	irf1	aGTTTCATTTTC	191812708	191812719	+	3.7302	GGTTTCATTTTC	191812708	191812719	4.31304	1.15625
rs183392573	chr1	89487869	89487870	+	G	A/G	irf1	GgTTTCAGTTTT	89487868	89487879	+	3.74426	NULL	NULL	NULL	0	0
rs35230392	chr5	132107983	132107983	+	-	-/C	stat1	GATTTCCA_GGAAGCT	132107976	132107990	+	3.74461	NULL	NULL	NULL	0	0
rs370549730	chr1	158623249	158623250	+	T	A/T	stat1	CTTTTCCAAGAaTTA	158623246	158623260	-	3.76503	NULL	NULL	NULL	0	0
rs35976776	chr1	158623256	158623256	+	-	-/G	stat1	CTTTTC_CAAGAATTA	158623246	158623260	-	3.76503	NULL	NULL	NULL	0	0
rs200144863	chr1	158623259	158623260	+	A	A/G	stat1	CtTTTCCAAGAATTA	158623246	158623260	-	3.76503	CCTTTCCAAGAATTA	158623246	158623260	3.9738	1.05545
rs143950887	chr14	94442612	94442613	+	C	C/T	irf1	ACTTTCgTTTTG	94442607	94442618	-	3.79246	ACTTTCATTTTG	94442607	94442618	3.24311	0.855147
rs369009982	chr10	90751407	90751408	+	A	A/C	irf1	GGTTTCaTTTTG	90751401	90751412	+	3.91373	GGTTTCCTTTTG	90751401	90751412	2.26469	0.578653
rs141075549	chr16	10922924	10922925	+	C	C/T	stat1	CATTTCCCgTAAGTG	10922918	10922932	-	3.92353	CATTTCCCATAAGTG	10922918	10922932	3.82578	0.975086
rs365393	chr6	29894862	29894863	-	G	C/T	irf1	GgTTTCATTTTC	29894861	29894872	+	3.95552	GATTTCATTTTC	29894861	29894872	2.24341	0.567159
rs184247780	chr1	158622904	158622905	+	C	C/T	irf1	TGTTTCgGTTTC	158622899	158622910	-	3.95783	TGTTTCAGTTTC	158622899	158622910	3.20422	0.80959
rs115999153	chr1	89776426	89776427	+	C	C/T	stat1	CATTTCCTgTAAACA	89776420	89776434	-	3.98248	CATTTCCTATAAACA	89776420	89776434	4.25512	1.06846
rs3734818	chr6	29759221	29759222	+	G	A/G	irf1	AGTTTCACTTTc	29759221	29759232	-	4.00318	AGTTTCACTTTT	29759221	29759232	4.06033	1.01428
rs188756068	chr10	90836077	90836078	+	C	C/T	stat1	gATTTCCTATAACTC	90836063	90836077	-	4.00732	AATTTCCTATAACTC	90836063	90836077	3.32472	0.829662
rs9278394	chr6	29856151	29856152	+	G	-/G	irf1	gGTTTCATTTTC	29856151	29856162	+	4.11724	CGTTTCATTTTC	29856150	29856161	3.42826	0.83266
rs369704753	chr16	11340026	11340027	+	T	-/T	irf1	AGTTtCACTTTG	11340022	11340033	+	4.20432	NULL	NULL	NULL	0	0
rs150302732	chr16	11678092	11678093	+	G	A/G	irf1	GTTTTcGCTTTT	11678086	11678097	-	4.27755	GTTTTTGCTTTT	11678086	11678097	2.3578	0.551203
rs140838379	chr6	32986905	32986930	+	TTTCACTTTCCCGTCTCATGCAAAG	-/TTTCACTTTCCCGTCTCATGCAAAG	irf1	GCtttcactttc	32986903	32986914	+	4.2829	NULL	NULL	NULL	0	0
rs201493659	chr11	723392	723393	+	C	C/T	irf1	gGTTTCACTTTC	723381	723392	-	4.37475	AGTTTCACTTTC	723381	723392	4.09182	0.935327
rs75457775	chr6	31239210	31239211	-	T	A/G	irf1	GGTTTCaTTTTC	31239205	31239216	-	4.49931	GGTTTCGTTTTC	31239205	31239216	5.32508	1.18353
rs370804243	chr5	132232565	132232566	+	T	C/T	irf1	GGTTTCACtTTC	132232557	132232568	+	4.65816	GGTTTCACCTTC	132232557	132232568	3.1132	0.668333
rs192409547	chr1	89752731	89752732	+	C	C/G	stat1	GATTTCCTAGAATcG	89752718	89752732	+	5.08857	GATTTCCTAGAATGG	89752718	89752732	3.83759	0.754159
Total snps here is 81, but rs373228007 is repeated in the table so total is 80 not 81. This SNP overlaps with a STAT1 and IRF1 motifs and that’s why it is repeated. This SNP only affects the IRF1 motif.
* cut-off significant chage is >1.5 fold increase (red) or decreases (blue)

## Sheet: Supp Table 10
Supp Table 10. Effect of SNPs on IRF1 and STAT1 binding
Investigated motif	Probe name (Biot-free)	SNP variant (black, reference allele; red, variant allele)	IC50 pmol/well (Mean ± SD)*	IC50 fold change (variant/reference)	p value (variant vs reference allele)	Effect of variant allele on binding affinity
IRF1	Control probe	Wt	9.6 ± 1.5	NA	NA	▼
		Mut (4bp alteration)	Dead
	rs365393	[C]	20.0 ± 1.9	19.139	0.034	▼
		[T]	383.5 ± 96.5
	rs9260102	[C]	385.0 ± 91.9	0.0205974	0.028	▲
		[A]	7.9 ± 0.8
	rs9262216	[T]	31.2 ± 1.3	NA	NA	▼
		[G]	Dead
	rs34494346	[-]	21.2 ± 3.0	NA	NA	▼
		[G]	Dead
STAT1	Control probe	Wt	4.2 ± 0.9	NA	NA	▼
		Mut	Dead
	rs2071790	[C]	77.5 ± 3.5	0.0517419	0.001	▲
		[T]	4.0 ± 0.1
* "Dead" indicates that IC50 was not achieved even at the highest concentration tested

## Sheet: Supp Table 11
Supp Table 11. List of antibodies
Target protein	Catalogue no.	Source	Amt for ChIP (per 1M cells)
STAT1	06-501	Upstate (now EMD Millipore)	2µg
IRF1	SC-497	Santa Cruz Biotechnology	2µg
H3ac	06-599	Upstate Biotechnology	2µg
H4ac	06-866	Upstate Biotechnology	5µl
CBP (A-22)	sc-369	Santa Cruz Biotechnology	2µg
P300	SC-584	Santa Cruz Biotechnology	2µg
RNA Pol II	SC-9001	Santa Cruz Biotechnology	2µg
H3K4me2	07-030	Upstate Biotechnology	5µl

[truncated: 2 more sheets: Supp Table 12, Supp Table 13]
